# Supplementary material for: Evaluating Plant Gene Models Using Machine Learning
Source: Plants (Basel). 2022 Jun 20;11(12):1619. doi: 10.3390/plants11121619 (PMC9230120; doi:10.3390/plants11121619)
Supplement: Supplementary file 1 [file plants-11-01619-s001.zip]

Archive with 1 entries (1 files):
- plants-1751862-supplementary.pdf
